# Supplementary material for: ROBOT-ASSISTED THERAPY FOLLOWING STROKE: WHAT EFFECTS ON QUALITY OF LIFE, COGNITIVE AND PSYCHOSOCIAL OUTCOMES? A SYSTEMATIC REVIEW
Source: J Rehabil Med. 2026 Feb 11;58:44943. doi: 10.2340/jrm.v58.44943 (PMC12914644; doi:10.2340/jrm.v58.44943)
Supplement: Supplementary file 1 [file JRM-58-44943-s1.xlsx]

## Sheet: Data Extraction
	Table S1. Summary of the data extracted from the studies included in the systematic review (n=90).
										Participants							Intervention (RAT)							Outcome(s)
	Author(s) [Ref.]	Year	Country	Country 2022 HDI Value (Rank)	Study Design	Follow-up (months)	Pilot	Multicenter	Funded	Inpatients/outpatients	Stroke type	Stroke onset	Sample Size (n groups)	Mean age ± SD (range)	% Male	Ethnicity	Robotic device(s) (name)	Upper/Lower Limb	Supplemental device(s)	Overall duration	n. Sessions (tot)	Session duration (min')	Comparator(s)	Motor/functional [Measure(s)]	Non-motor [Measure(s)]	Main Results
	Adomaviciene et al. [25]	2019	Lithuania	0.879 (37)	RCT	N/A	No	No	No	Inpatients	Ischemic/Hemorrhagic	< 4 months	EG1: 17; EG2: 25	EG1: 66(60.5-70); EG2: 62(61-69)	EG1: 64%; EG2: 68%	N/A	Exoskeleton (Armeo Spring)	UL	N/A	2 weeks	10	45'	VR-based (Kinect system)	UL functioning [FMA-UE, BBT, HTS]; Spasticity [MAS]	Cognition [MMSE, ACE-R]; anxiety and depression [HADS]	Both technologies significantly improved overall global cognition. RAT induced wider changes in attention, memory, visuospatial abilities, and complex commands than VR-based training. No significant changes were observed on HADS scores, except for anxiety levels that significantly decreased more following VR intervention.
	Ahn et al. [26]	2024	South Korea	0.929 (19)	RCT	1 month	No	Yes	Yes	Inpatients	Ischemic/Hemorrhagic	< 24 months	EG: 91; CG: 89	EG: 58±14.9; CG: 60.1±13.9	EG: 68.1%; CG: 62.9%	N/A	End-effector (InMotion 2.0 Arm)	UL	N/A	4 weeks	20	30' (twice daily)	Usual care	UL functioning [WMFT, BBT, FMA, MRC, MI]; Spasticity [MAS]; autonomy [K-MBI]	QoL [SIS 3.0, EQ-5D]; Depression [K-GDS]	Significant longitudinal improvements were observed for all clinical evaluations except for MAS and K-GDS scores.
	Akinci et al. [27]	2024	Turkey	0.855 (45)	Non-randomized trial	N/A	No	No	No	Inpatients	N/D	< 6 months	EG: 17; CG:17	EG: 59.1±13.2; CG: 59.2±8.9	EG: 76.5%; CG: 76.5%	N/A	Exoskeleton (Lokomat)	LL	N/A	6 weeks	18	30'	Usual care	Autonomy [IADL]	QoL [SS-QOL]; Cognition [MoCA]	Multi-domain within-group improvements were observed. Patients undergoing RAGT showed significant changes in MoCA and SS-QOL subscales (energy, mobility, mood, personality, self-care, thinking, upper-extremity function, and work/productivity). At post-intervention between-group differences were found in SS-QOL energy and mobility subscales, with RAT group showing better mean scores.
	Ambrosini et al. [28]	2021	Italy, Austria, Germany	0.906 (30); 0.926 (22); 0.950 (7)	RCT	1 month	No	Yes	Yes	Inpatients and outpatients	Ischemic/Hemorrhagic	2 months	EG: 36; CG: 36	EG: 60.9±13.7; CG: 67.8±12.2	EG: 69.4%; CG: 69.4%	N/A	Exoskeleton (N/D)	LL	EMG-Triggered FES	9 weeks	27	30'	Usual care	UL functioning [ARAT, MAL, BBT, MRC]	QoL [SS-QOL]	No significant effects in SS-QOL scores were found.
	Aprile et al. [29]	2021	Italy	0.906 (30)	Retrospective study	N/A	No	No	No	Inpatients	Ischemic/Hemorrhagic	< 6 months	51	68.4±12.4	56.9%	N/A	End-effector (Amadeo, Diego, Motore, Pablo)	UL	N/A	6 weeks	30	45'	N/A	UL functioning [FMA-UE, MI]; autonomy [MBI]	Cognition [OCS: SDMT, DST, ROCT, ToL, SCWT]	Significant differences in motor and functional changes were found by comparing patients with or without cognitive deficits. While deficits in spatial attention and executive functions impacted autonomy improvement, language, number processing, and spatial attention impariment reduced gains in UL improvements
	Aprile et al. [30]	2020	Italy	0.906 (30)	Retrospective study	3 months	No	Yes	No	Inpatients	Ischemic/Hemorrhagic	2 weeks- 6 months	224	69.0±11.2	56.7%	N/A	End-effector (Amadeo, Diego, Motore, Pablo)	UL	N/A	6 weeks	30	45'	Usual care	Pain [NRS]; UL functioning [FMA-UE, MI]; autonomy [MBI]	QoL [SF-36]	No significant correlations were found over the study time-points between perceived pain and the mental health subscale of the SF-36
	Aprile et al. [31]	2020b	Italy	0.906 (30)	Within-subject pre-post test (no control group)	N/A	Yes	No	No	Inpatients	Ischemic/Hemorrhagic	< 6 months	51	68.4±12.4	56.9%	N/A	End-effector (Amadeo, Diego, Motore, Pablo)	UL	N/A	6 weeks	30	45'	N/A	UL functioning [FMA-UE, MI]; autonomy [MBI]	Cognition [OCS: SDMT, DST, ROCT, ToL, SCWT]	Significant improvements were found in all the cognitive outcomes investigated following RAT
	Bergqvist et al. [32]	2023	Sweden	0.952 (5)	RCT	6 months	No	Yes	Yes	Outpatients	Ischemic/Hemorrhagic	1-10 years	45	[Median, IQR] 64 (58-68)	0.71	N/A	Exoskeleton (HAL)	LL	N/A	6 weeks	18	60'	Usual care	Activity performance [6MWT, 10MWT, BBS, FAC]; autonomy [MBI]	QoL [SIS]; Cognition [MoCA, DEX]	MoCA baseline scores significantly correlated to all baseline study outcomes. No significant longitudinal associations were observed between cognitive variables and functional outcomes among patients undergoing RAGT
	Bhattacharjee et al. [33]	2024	India	0.644 (134)	RCT	3 months	No	No	No	Outpatients	Ischemic/Hemorrhagic (sub-acute)	< 6 months	EG: 22; CG: 22	EG: 53.3±9.9; CG: 53.2±10.5	EG: 59.1; CG: 54.5%	N/A	Exoskeleton (Armeo Spring)	UL	N/A	3 weeks	15	30'	Usual care	UL functioning [FMA-UE]; Spasticity [MAS]; Autonomy [SIS-hand function, SIS-ADL]	QoL [SIS, WHOQOL-BREF]	Significant main effects of time were observed in psychological, social and environmental domains scores of the WHOQOL-BREF over 12 weeks (p<.01). Significant interaction effects were observed in psychological and social domains at all study time-points (3-, 6-, and 12-week) with patients undergoing RAT showing wider changes than the control group (p<.01).
	Bragoni et al. [34]	2013	Italy	0.906 (30)	Non-randomized trial	N/A	Yes	No	Yes	Inpatients	Ischemic/Hemorrhagic (sub-acute)	< 3 months	EG: 18; CG: 24	EG: 58.6±13.8; CG: 66.0±12.0	EG: 72.7%; CG: 66.7%	N/A	End-effector (GT II Reha-Stim)	LL	N/A	4 weeks	20	40'	Usual care	Gait [FAC]; autonomy [BI]	Anxiety and depression [HADS, STAI-1, STAI-2, BDI]; Personality traits [EPQ]; recovery locus of control [RLC]	Following RAGT, changes in walking ability was significantly associated to perceived recovery locus of control. Moreover, anxiety levels significantly predicted recovery in ADLs autonomy. No significant association were found between functional outcomes and personality traits.
	Calabrò et al. [35]	2015b	Italy	0.906 (30)	Within-subject pre-post test (no control group)	N/A	No	No	No	Inpatients	Ischemic/Hemorrhagic (chronic)	> 6 months	29	60.5±11.0 (28-78)	55.2%	N/A	Exoskeleton (Lokomat)	LL	N/A	8 weeks	40	30-60'	N/A	Spasticity [MAS]; Risk of falls [Tinetti]; Autonomy [FIM]	Depression [HRS-D]; Coping [COPE]; Psychological well-being [PGWBI]	Significant improvements were found after the first study phase of conventional rehabilitation in psychological well-being (general health) and coping (avoidance strategies) scores. After RAT second study phase, significant improvements extended to all subscales of COPE (except avoidance strategies and turning to religion), all subscales of PGWBI and HRS-D scores (p<.01)
	Calabrò et al. [36]	2015	Italy	0.906 (30)	RCT	N/A	Yes	No	No	Inpatients	Ischemic	< 2 months	EG: 10; CG: 10	EG: 71±3; CG: 70±5	EG: 40%; CG: 50%	N/A	End-effector (ERIGO)	LL	FES	6 weeks	30	30'	Usual care	Postural control [PASS]; LL functioning [FM, MRC]	Cognition [RCPM]	Differently from the control group, patients undergoing ERIGO showed significant changes in cognitive domain. Significant between-group pre-post intervention differences were also found.
	Castelli et al. [37]	2023	Italy	0.906 (30)	RCT	N/A	Yes	No	No	N/D	Ischemic/Hemorrhagic	< 6 months	EG: 12; CG: 12	EG: 77.1±11.3; CG: 76.6±8.9	EG: 58.3%; CG: 58.3%	N/A	End-effector (Hunova)	LL	N/A	4 weeks	12	45'	Usual care	Balance [BBS, SPPB, TUG]; Gait [AI, WHS, FAC]; Autonomy [MBI]	QoL [EQ-5D], Fatigue [MFIS, FSMS]; Cognition [FAB, SCWT, SDMT, DCT, TMT]	Significant within-group changes following RAT were found in all cognitive tests (except for TMT scores) and in fatigue measures. Significant comparisons with the control group were observed in FAB, DCT and SCWT mean scores (p<.05)
	Chen et al. [38]	2023	Taiwan	0.788 (75)	RCT	N/A	No	Yes	Yes	N/D	N/D	> 3 months	EG: 19; CG: 18	EG: 47.7±14.3; CG: 52.0±13.1	EG: 68.4%; CG: 61.1%	N/A	Exoskeleton (Hand of Hope - HOH)	UL	N/A	6 weeks	18	40'	Sham mirror therapy and RAT	UL functioning [FMA-UE, WMFT]; Autonomy [NEADL]	Self-efficacy [SSEQ; DLSES]	Significant main effects of time were found on self-efficacy levels along with a signifcant group effect on SSEQ scores. No interaction effect was observed.
	Chen et al. [39]	2022	Taiwan	0.788 (75)	Retrospective study	N/A	No	No	Yes	N/D	Ischemic/Hemorrhagic (chronic)	> 6 months	EG: 16; EG: 16	[> 65] EG: 37.5%; CG: 31.3%	EG: 50%; CG: 56.3%	N/A	Exoskeleton (Lokomat)	LL	N/A	4 weeks	12	30'	Usual care	Spasticity [MI]; Balance [BBS]; Autonomy [MBI]; Gait [FAC]	Cognition [MMSE]	A significant main effect of time was estimated for cognition (p=.002), but no group or interaction effects were found.
	Chien et al. [40]	2021	Taiwan	0.788 (75)	Non-randomized trial	N/A	No	No	Yes	Inpatients	Ischemic/Hemorrhagic	< 3 months	EG: 54; CG: 26	EG: 58.0±13.6; CG: 57.9±12.8	EG: 66.7%; CG: 50%	N/A	End-effector (HIWIN MRG-P100)	LL	N/A	3 weeks	15	30'	Usual care	Spasticity [BRS]; Balance [BBS]; Sleep Quality [PSQI]	Depression [TDQ]	No signifcant changes or comparisons were found on depression symptoms
	Daunoraviciene et al. [41]	2018	Lithuania	0.879 (37)	RCT	N/A	No	No	No	Inpatients	Ischemic/Hemorrhagic	< 3 months	EG: 17; CG: 17	EG: 65.9±4.9; CG: 65.5±4.1	EG: 64.7%; CG: 64.7%	N/A	Exoskeleton (Armeo Spring)	UL	N/A	2 weeks	10	30'	Usual care	UL functioning [FMA-UE]; Spasticity [MAS]; Autonomy [FIM];	Cognition [ACE-R]; Anxiety and depression [HRS-A/D]	Significant between group differences in cognition were found at post intervention and on post-pre mean scores, suggesting a wider improvements in patients undergoing RAT. No significant changes were observed in anxiety and depression scores.
	De Luca et al. [42]	2020	Italy	0.906 (30)	RCT	N/A	Yes	No	No	Inpatients	Ischemic (chronic)	> 6 months	EG: 15; CG: 15	EG: 54.4±11.9; CG: 55.8±13.2	EG: 73.3; CG: 73.3%	N/A	Exoskeleton (Ekso-GT)	LL	N/A	8 weeks	24	60'	Usual care	Autonomy [FIM]; Constipation [CONST]; Gait [10MWT, RMI, TUG]	QoL [SF-12]; Psychological well-being [PGWBI]; Depression [HRS-D]; Cognition [MoCA]; Coping [COPE-NIV]	Following RAT, significant within-group changes were observed in depression symptoms, psychological well-being, coping strategies and QoL (p<.01). Significant interaction effects were also found (p<.01), along with strong effect sizes in all study outcomes.
	Degami et al. [43]	2023	Japan	0.920 (24)	Retrospective study	N/A	No	No	No	Inpatients	Ischemic/Hemorrhagic	< 2 months	EG: 31; CG: 32	EG: 69.2±9.2; CG: 70.5±6.2	EG: 70.6%; CG: 47.1%	N/A	Exoskeleton (HAL)	LL	N/A	5-13 weeks	3 per week	20'	Late RAT initiation	Motor functioning [BRS]; Autonomy [mRS, FIM]	Cognition [FIM cognitive]	No significant differences on FIM cognition scores were found between the early initation and late initiation group.
	Dehem et al. [44]	2019	France, Belgium, Canada	0.910 (28); 0.942 (12); 0.935 (18)	RCT	6 months	No	Yes	Yes	Inpatients	Ischemic/Hemorrhagic	< 1 month	EG: 23; CG: 22	EG: 67.3±11.1; CG: 68.6±19.1	EG: 47.8%; CG: 45.5%	N/A	End-effector (REAplan)	UL	N/A	9 weeks	36	45'	Usual care	UL functioning [FMA-UE, BBT, WMFT]; Autonomy [Abilhand, Activlim, FAS]	Social Participation [SIS]	Significant time and interaction effects were found in social participation scores, ultimately suggesting wider improvements in RAT group over 6 months.
	Dundar et al. [45]	2014	Turkey	0.855 (45)	Retrospective study	N/A	No	No	No	Inpatients	Ischemic/Hemorrhagic	1-12 months	EG: 36; CG: 71	EG: 66.5±10.6; CG: 65.4±12.0	EG: 58.3%; CG: 59.2%	N/A	Exoskeleton (Lokomat)	LL	N/A	6 weeks	12	60'	Usual care	Spasticity [MAS]; LL functioning [BRS]; Autonomy [FIM]; Gait [FAC]; Balance [BBS]	Cognition [MMSE]; QoL [SF-36]	Significant improvements in RAT group were observed on cognition and all SF-36 subscales (p<.001). Significant between-group differences were also estimated on the same outcomes, with the RAT group showing wider improvements (p<.001).
	Elmas Bodur et al. [46]	2024	Turkey	0.855 (45)	RCT	N/A	No	No	No	Inpatients	Ischemic/Hemorrhagic	> 3 months	EG1: 16; EG2: 16	EG1: 56.6±7.2; EG2: 57.8±8.1	EG1: 50%; EG2: 56.3%	N/A	Exoskeleton (EG1: ExoAtlet; EG2: Lomokat Free-D)	LL	N/A	8 weeks	18	30'	RAT	Autonomy [FIM]; Physical functionality [30-CST]; Gait [6MWT]	QoL [SF-36]	Signifcant within-subject changes were found in both groups in all SF-36 subscale (p<.05). Significant between-group differences were also observed at post intervention in perceived vitality, mental health, and general health subscores (p<.05).
	Fasoli et al. [47]	2019	USA	0.927 (20)	RCT	N/A	Yes	No	Yes	Outpatients	Ischemic	> 6 months	EG1: 5; EG2: 5	EG1: 59.9±19.8; CG: 46.5±19.5	EG1: 80%; EG2: 40%	N/A	Exoskeleton (Armeo Spring), End-effector (Amadeo)	UL	N/A	6-8 weeks	18	60'	RAT and Task-oriented training	UL functioning [FMA-UE, WMFT, MAL, SIS-hand]; Spasticity [MAS]	Self-efficacy [CAHM]	No signifcant within- or bewteen-subject effects were observed on confidence levels in UL movements
	Fundarò et al. [48]	2018	Italy	0.906 (30)	Retrospective study	N/A	Yes	No	No	Inpatients	Ischemic/Hemorrhagic	> 6 months	8	67.5±7.6	0.75	N/A	Exoskeleton (Lokomat)	LL	N/A	4 weeks	12	30'	N/A	Autonomy [FIM]; frailty [CIRS]	Psychosocial impact [PIADS]	No significant changes were found in FIM cognitive subscale. A positive psychosocial impact was observe in all three PIADS subscales (ie, competence, adaptability, self-esteem). No Significant differences in PIADS scores were found between other study sub-samples (PD, SCI).
	Gueye et al. [49]	2021	Czech Republic, Germany	0.895 (32)	RCT	N/A	No	No	Yes	Inpatients	Ischemic/Hemorrhagic	< 1 month	EG: 25; CG: 25	EG: 66.6±12.3; CG: 68.1±11.9	EG: 56%; CG: 60%	N/A	Exoskeleton (Armeo Spring)	UL	N/A	3 weeks	12	45'	Usual care	UL functioning [FMA-UE]; Autonomy [FIM]	Cognition [MoCA]	No significant intervention effects on cognition were found.
	Ha et al. [50]	2023	South Korea	0.929 (19)	Non-randomized trial	N/A	Yes	Yes	No	Inpatients	Ischemic/Hemorrhagic	> 3 months	EG: 30; CG: 30	EG: 63.1±4.3; CG: 63.1±3.9	EG: 60%; CG: 60%	N/A	End-effector (Morning Walk)	LL	N/A	6 weeks	30	40'	Usual care	Mobility [FAC, K-BBS, TUG, 10MWT]; Autonomy [K-MBI]	QoL [Sf-12]; self-efficacy [SSEQ]	Significant within-subject and intergroup effects were estimated in QoL and self-efficacy levels, with patients undergoing RAT that showed wider adjustments (p<.05).
	Haolin et al. [51]	2024	China	0.788 (75)	RCT	N/A	No	No	Yes	Inpatients	Ischemic/Hemorrhagic	< 6 months	EG1: 25; EG2: 25; EG3: 25; CG: 25	EG1: 58±9; EG2: 59±10; EG3: 60±11; CG: 58±12	EG1: 84%; EG2: 80%; EG3: 84%; CG: 88%	N/A	Exoskeleton (AiWalker)	LL	N/A	2 weeks	10	20'	EG2: Daoyin (Tai Chi and Baduanjin) practice; EG3: EG3: Daoyin + RAT; CG: Usual care	UL functioning [FMA-UE]; Balance [BBS]; Autonomy [BI]; Sleep Quality [PSQI]	Fatigue [FS-14]; Anxiety and depression [HRS-A, HRS-D]	At post-intervention, significantly lower fatigue scores were found in RAT + Daoyin group than control group. Significanly lower scores were also found in anxiety and depression levels in RAT + Daoyin group than RAT and control group.
	Hidler et al. [52]	2009	USA	0.927 (20)	RCT	3 months	No	Yes	Yes	Inpatients/outpatients	Ischemic/Hemorrhagic	< 6 months	EG: 33; CG: 30	EG: 59.9±11.3(30-79); CG: 54.6±9.4(36-78)	EG: 63.3%; CG: 60%	N/A	Exoskeleton (Lokomat)	LL	N/A	5 weeks	24	60'	Usual care	Gait [6MWT]; Mobility [FAC, RMI]; Balance [BBS]; motor functioning [NIHSS]; Spasticity [MAS]; Autonomy [FAI]	QoL [SF-36]	No significant intervention effects were found in any of the SF-36 subscales investigated (ie, general health, social participation).
	Hirano et al. [53]	2024	Japan	0.920 (24)	RCT	N/A	No	Yes	Yes	Inpatients	Ischemic/Hemorrhagic	< 3 months	EG: 45; CG: 46	EG: 59.0±11.9; CG: 63.7±10.0	EG: 66.7%; CG: 73.9%	N/A	Exoskeleton (WeWalk WW-1000)	LL	N/A	4 weeks	24	40'	Usual care	Autonomy [FIM]; Gait [SIAS, 6MWT, 10MWT, WGS]	Cognition [FIM cognitive]	No significant intervention effects were observed on cognition.
	Hornby et al. [54]	2008	USA	0.927 (20)	RCT	6 months	No	No	Yes	Outpatients	Ischemic/Hemorrhagic	>6 months	EG: 24; CG: 24	EG: 57±10; CG: 57±11	EG: 62,5%; CG: 62,5%	(White: 50%; Other: 50%)	Exoskeleton (Lokomat)	LL	N/A	N/D	12	30'	Usual care	Gait [6MWT; mEFAP]; Balance [BBS]; Spasticity [MAS]; Autonomy [FAI]	Depression [CES-D (Baseline only)]; HRQoL [SF36]	Therapist-assisted LT led to greater improvements in speed and single limb stance time on the impaired leg. Perceived rating of the effects of physical limitations on quality of life improved only in subjects with severe gait deficits who received therapist-assisted LT.
	House et al. [55]	2016	USA	0.927 (20)	Prospective controlled study	N/A	No	No	Yes	Inpatients (SNF)	Chronic stroke	>12 months	7	69.7 ± 13.3	0.7143	N/A	End-effector (BrightArm Duo)	UL	N/A	2 weeks (x2 boosters)	2 (x2 boosters)	45'-50' (during boosters)	N/A	UL functioning [FMA-UE, CAHAI-9]	Depression [BDI]; Cognition [TMT-A, TMT-B]	All BDI-II measurements, including the difference from T0 to T1, are below the minimal clinically important difference threshold. The TMT-B showed a statistically significant correlation for the overall game competition time.
	House et al. [56]	2015	USA	0.927 (20)	Prospective controlled study	N/A	No	No	Yes	Inpatients (SNF)	Chronic stroke	>12 months	7	69.7 ± 13.3	0.7143	N/A	End-effector (BrightArm Duo)	UL	N/A	8 weeks	16	from 20' to 50' (progressive increase)	Usual care	UL functioning [CAHAI; FMA-UE]	Mood [BDI-II]; Cognition [NAB: Attention Module (Digits and Dots sub-tests) and Executive Module (Word generation); HVLT-RT; BVMT-R; TMT-A; TMT-B]	Mood generally improved post-training, but the result was not statistically significant. Statistically significant improvement was seen on the NAB scores, related to verbal attention and working memory. Non-statistically significant changes in the improvement direction in visual attention, memory and set shifting. Executive function, through NAB Word Generation test and attention/processing measu…
	Hsieh et al. [57]	2017	Taiwan	0.788 (75)	RCT	3 months	Yes	Yes	Yes	Inpatients	Ischemic/Hemorrhagic	< 6 months	EG: 16; CG: 15	EG: 49.3±10.9; CG: 52.9±10.4	EG: 68.8%; CG: 46.7%	N/A	End-effector (Bi-Manu-Track)	UL	N/A	4 weeks	20	40-45'	Usual care	UL functioning [FMA]; Manual dexterity [BBT]; Autonomy [FIM, mRS]	QoL [SIS 3.0]; Fatigue [NRS]	No significant intervention effects were found on fatigue scores.
	Hung et al. [58]	2016	China	0.788 (75)	RCT	3 months	No	Yes	No	Inpatient	Ischemic/Hemorrhagic	> 3 months	EG1: 11; EG2: 10	EG1: 53.0±12.8; EG2:50.0±14.0	EG1: 63,6%; EG2: 100%	N/A	End-effector (InMotion 3.0)	UL	N/A	4 weeks	20	90'-100'	EG1: RAT combined with task-specific training (RTT); EG2: RAT combined with impairment-oriented training (RTI)	UL functioning [FMA-UE; ARAT]; Strenght [MRC]	HRQoL [SIS]	Improvements of the RTT group in motor function measured by the FMA-UE and quality of life assessed by the SIS were superior to the RTI. Both groups demonstrated significant within-group improvements in motor function, muscle power, and quality of life.
	Inoue et al. [59]	2022	Japan	0.920 (24)	RCT	2 weeks	No	No	No	Inpatients	Ischemic/Hemorrhagic	1 week-3 months	EG1: 18; EG2: 19; CG: 20	EG1: 61.6 ± 10.1; EG2: 63.1 ± 10.1; CG: 69.7 ± 8.7	EG1: 50%; EG2: 84,21%; CG: 60%	N/A	End-effector (BEAR)	LL	N/A	4 weeks	28 (est.)	EG1, EG2: 198'; CG: 180'	EG1: Robotic balance training and conventional inpatient rehabilitation (BEAR group); EG2: Intensive balance training and conventional inpatient rehabilitation (IBT group); CG: Conventional inpatient rehabilitation-only (CR group).	Balance [MINI-best]; Motor function [SIAS, motor domain]; Autonomy [FIM]; Walking [FAC]	Cognition [FIM Cognitive]; Fear of falling [FES]	Both the BEAR and IBT groups demonstrated signifcantly improved balance compared to the CR group. FIM cognitive showed significant within-group difference from baseline for all the three experimental groups. While no significant between-group difference was found in “Effectiveness” (P=0.69), the patients in the BEAR group showed signifcantly greater scores than those in the IBT group in “Enjoymen…
	Jeon et al. [60]	2024	South Korea	0,929 (19)	RCT	N/A	No	No	Yes	Inpatients	Ischemic/Hemorrhagic	≥3 months	EG: 18; CG: 16	EG: 52.8 ± 19.5; CG: 55.1 ± 11.9	EG: 39%; CG: 69%	N/A	End-effector (InMotion ARM)	UL	N/A	4 weeks	20	30'	EG: RAT + resistance training (RET); CG: RAT+ active-assisted training (AAT)	UL functioning [Smoothness, FMA-UE, FMA proximal, ARAT]	HRQoL [SIS]	RET improved upper limb function, structure, and activity more than AAT in participants with stroke and moderate impairment. Regarding the SIS scores, the mean between-group difference did not reach statistical significance in either the t-test or the linear mixed regression
	Kayabinar et al. [61]	2019	Turkey	0,855 (45)	RCT	N/A	No	No	No	Inpatients	N/D	> 6 months	EG: 32; CG: 32	EG: 55.47±13.58; EG: 63.81±10.04	EG: 62.5%; CG: 65.6%	N/A	N/D	LL	N/A	5 weeks	30	80' (est.)	EG: robotic gait training + NDT-Bobath therapy; CG: conventional gait training + NDT-Bobath therapy	Gait functioning [RMI, TUG]; Balance [BBT; TUG]	HRQoL [NHP]; Emotion [NHP-Emotional Status]; Social isolation [NHP-Social Isolation]	Both conventional and robotic gait training in addition to NDT-Bobath therapy are effective in the rehabilitation of patients with stroke in terms of balance, mobility, and quality of life, and their application in clinical setting is reliable.
	Kayabinar et al. [62]	2021	Turkey	0,855 (45)	RCT	N/A	No	No	No	Inpatients	Ischemic/Hemorrhagic	> 6 months	EG1: 15; EG2: 15	EG1: 58.80±5.03;EG2: 57.06±6.75	EG1: 66.70%; EG2: 53.30%	N/A	Exoskeleton (RoboGait)	LL	N/A	6 weeks	12	45'	RAGT with no VR	Balance [BBS]; Autonomy [FIM]; Mobility [RMI]; Gait functioning [FGA]	Cognition [Cognitive Dual-Task performance]; Fear of falling [FES-I]	After the treatment, single and dual-task gait speeds and cognitive dual-task performance increased in the study group (P<0.05), while no change was observed in the control group (P>0.05). No significant difference was detected between the groups in terms of all assessments after the treatment (P>0.05).
	Kim et al. [63]	2018	South Korea	0.929 (19)	Within-subject pre-post test (no control group)	N/A	Yes	No	Yes	Outpatients	Ischemic/Hemorrhagic	> 6 months	15	57.6±2.2	73.3%	N/A	End-effector (Neuro-X)	UL	N/A	6 weeks	18	40'	N/A	UL functioning [FMA-UE, BBT, NHPT]; Spasticity [MAS]	Cognition [K-MMSE]	Significant changes were observed in K-MMSE scores after 6 weeks of robotic training (p=.013)
	Kim et al. [64]	2021	South Korea	0,929 (19)	RCT	N/A	No	No	Yes	Inpatient	Ischemic/Hemorrhagic	N/D	EG: 24; CG: 23	EG: 62.08 ± 12.42; CG: 57.17 ± 15.12	EG: 48.4%; CG: 51.6%	N/A	End-effector (Camillo)	UL	N/A	4 weeks	20	30'	Usual care	UL Functioning [FMA, BBT, PPBT]; Strength [MI]; Spasticity [MAS]	Cognition [MMSE], Depression [BDI], HRQoL [EQ-5D-5L]	No significant effect found on cognition, depression and QoL. MI improved significantly after training in the experimental group. The FMA improvement did not differ significantly between groups.
	Kim et al. [65]	2023	South Korea	0,929 (19)	Retrospective study	N/A	No	No	Yes	Inpatient	Ischemic/Hemorrhagic	1-12 months	EG: 23; CG: 25	EG: 68.4 ± 11.1; CG: 68.2 ± 12.8	EG: 57%; CG: 64%	N/A	Exoskeleton (Walkbot)	LL	N/A	6 weeks	18	30'	Usual care	Motor functioning [FMA; TIS], Balance [BBS], IADL [MBI]	Cognition [MMSE]	RAT had superior effects to conventional Physiotherapy in relation to MMSE, FMA, and TIS (p <0.05), but not in relation to BBS and MBI (p > 0.05).
	Lamberti et al. [66]	2021	Italy	0.906 (30)	Retrospective study	N/A	No	No	No	Inpatient	Ischemic/Hemorrhagic	> 3 months	EG1: 91; EG2: 145	EG1: 64 (59–67); EG2: 64 (61-66)	EG1: 0%; EG2: 100%	N/A	Exoskeleton (Lokomat)	LL	N/A	N/D	7	60'	N/A	Gait [FAC]; Autonomy [FIM]	Cognition [FIM cognitive]	No between-group differences were observed for all outcomes, except for women that exhibited a higher, although not significant, FAC variation (that exhibited a higher, although not significant, FAC variation).
	Leblebicier et al. [67]	2021	Turkey	0,855 (45)	Non-randomized clinical study	3 months	No	No	No	Outpatient	Ischemic/Hemorrhagic	N/D	EG: 19; CG: 26	EG: 64.4± 6.46; CG: 63.88± 8.76	EG: 57.9%; CG: 53.8%	N/A	Exoskeleton (Lokomat)	LL	N/A	4 weeks	20	45'	Usual care	Autonomy [FIM]	HRQoL [SS-QOL]; Depression [BDI]	The post-treatment and third-month follow-up SS-QOL scores of EG and CG did not significantly differ. BDI significantly improved in EG and there was no significant improvement in CG compared with the baseline values.
	Lee et al. [68]	2020	South Korea	0,929 (19)	RCT	4 weeks; 6 weeks	No	No	Yes	Inpatient	Ischemic/Hemorrhagic	> 3 months	EG1: 19; EG2: 19	EG1: 54.00±10.01; EG2: 49.47±10.88	EG1: 57.9%; EG2: 78.9%	N/A	End-effector (InMotion2); Exoskeleton (Armeo Power)	UL	N/A	4 weeks	20	30'	EG1: RAGT with End-effector; EG2: RAGT with Exoskeleton	UL Functioning [FMA–U; WMFT]	HRQoL [SIS]; Participation [SIS- Social Participation]	The end-effector robot intervention performed significantly better than the exoskeleton robot intervention with regard to activity (WMFT) and participation (SIS-Participation).
	Lee et al. [69]	2021	South Korea	0,929 (19)	Prospective study	N/A	No	No	Yes	Inpatient	Ischemic	N/D	13	45.9 ± 11.9	76.9%	N/A	End-effector (InMotion2)	UL	N/A	4 weeks	20	N/D	N/A	UL functioning [Collected by kinematic assessment embedded in InMotion 2]	Cognition [DST; COWAT]	In the single task, cognitive performance improvements were seen in every COWAT domain, but not in the DST. With the dual task, the cognitive performance in the COWAT-animal and COWAT-phonemic domains improved, while that in the COWAT-supermarket domain and DST did not
	Lee et al. [70]	2023	China	0.788 (75)	RCT	N/A	No	No	Yes	Inpatient/Outpatient	Ischemic/Hemorrhagic	< 6 months	EG: 17; CG: 21	[Median, IQR] EG: 68.0 (56.5–74.5); CG: 70.0 (63.5–74.5)	EG: 64.71%; CG: 52.38%	N/A	Exoskeleton (FREE Walk)	LL	N/A	4 weeks	12	N/D	Usual care	Gait functioning [TUG-T; 6MWT]	HRQoL [SF-12]	Both groups showed significant improvement in the strength and functions of lower limbs, as well as health-related quality of life. The experimental group showed significant wider improvement in the mental subdomain and the total score of the SF-12.
	Leem et al. [71]	2019	South Korea	0,929 (19)	Retrospective study	N/A	No	No	No	Inpatient	Ischemic/Hemorrhagic	N/D	48	58.48 ± 14.20	62.5%	N/A	End-effector (RAPAEL Smart Glove)	UL	N/A	4 weeks	20	30'	N/A	Hand functioning [WMFT]; Autonomy [FIM]	Cognition [MMSE (predictor)]	Regression analysis showed that the initial MMSE was a significant predictor of the final FIM.
	Linder et al. [72]	2015	USA	0.927 (20)	RCT	N/A	No	No	No	Outpatient	Ischemic/Hemorrhagic	< 6 months	EG: 51; CG: 48	EG: 59.4 ± 13.6; CG: 55.5 ± 12.6	EG: 60.8%; CG: 68.8%	African-American (EG: 43.1%; CG: 54.2%); Other (EG: 2.0%; CG: 4.2%)	End-effector (Hand Mentor Pro)	UL	N/A	8 weeks	40	160'	Home-based exercise program (HEP)	UL functioning [SIS motor domains]	QoL [SIS]; Depression [CES-D]	Participants in both groups improved significantly on the CES–D and SIS domain scores, except Memory subscores.
	Louie et al. [73]	2021	Canada	0,935 (18)	RCT	6 months	No	Yes	Yes	Inpatient	Ischemic/Hemorrhagic	< 3 months	EG: 19; CG:17	EG: 59.6 ± 15.8; CG: 55.3 ± 10.6	EG: 84%; CG: 59%	N/A	Exoskeleton (EksoGT)	LL	N/A	8 weeks	27	60'	Usual care	Gait functioning [FAC; 5MWT, 6MWT; FMA-LE]; Balance [BBS]	Depression [PHQ]; Cognition [MoCA]; QoL [SF-36]	The exoskeleton-based program did not result in greater improvements in walking independence by discharge when compared to standard physical therapy care. Physical impairment, balance, cognition, mood, and quality of life did not differ between groups at discharge or after 6 months.
	Lyukmanov et al. [74]	2019	Russia	0,821 (56)	RCT	N/A	No	No	No	Inpatient	Ischemic/Hemorrhagic	N/D	EG: 35; CG: 20	[Median, IQR] EG: 52.0 (36.0; 58.0); CG: 58.0 (50.0; 62.5)	EG: 68%; CG: 75%	N/A	Exoskeleton (N/D)	UL	BCI	N/D	12	40'	Passive BCI-exoskeleton	UL functioning [FMA-U; ARAT]	Cognition [Luriya Method – battery]	Both groups showed improvements in upper limb motor function on the ARAT and Fugl–Meyer scales. Only the BCI-exoskeleton group showed improvements in the ball grasp, finger pinch grip, and gross arm movements scores on the ARAT scale. Statistically significant strong correlations between the mean achieved recognition quality by the BCI mental state classifier with a number of measures on neuropsy…
	Ma et al. [75]	2021	Taiwan	0.788 (75)	Retrospective study	N/A	No	Yes	Yes	Outpatients	Ischemic/Hemorrhagic	> 3 months	80	55.16±12.24	77.5%	N/A	Exoskeleton (HOH)	UL	N/A	4-6 weeks	12-35	60-90'	N/A	UL functioning [FMA-UE, MAL]	Self-efficacy [SSEQ]	At post-intervention, significant correlations were found between SSEQ scores and UL amount and quality of movement (p<.01). Moreover, self-efficacy significantly moderated UL change following RAT.
	Maggio et al. [76]	2021	Italy	0.906 (30)	RCT	N/A	Yes	No	No	Inpatients	Ischemic/Hemorrhagic	< 6 months	EG1: 30; EG2: 15	EG1: 50.4±11.6; EG2: 48.2±12.2	EG1: 36.7%; EG2: 53.3%	N/A	Exoskeleton (Lokomat Pro, Lokomat Nanos)	LL	N/A	8 weeks	40	60'	RAT without VR (Lokomat Nanos)	LL functioning [FMA-LE]	Body representation [BES, BUT]; Cognition [MoCA, FAB], Depression [BDI]; QoL [SF-12]	Significant within- and between-group differences were observed in terms of change in all study outcomes, with the group exposed to VR paradigm showing wider improvements following rehabilitation program (p<.01).
	Maki et al.[77]	2024	Japan	0.920 (24)	Retrospective study	N/A	No	No	No	Inpatients	Ischemic/Hemorrhagic	< 2 months	37	[Median, IQR] 61 (52-71)	59.5%	N/A	Exoskeleton (Welwalk)	LL	N/A	2 weeks	10-12	40'	N/A	Autonomy [FIM]; Balance [BBS]; LL functioning [SIAS-LE]; Spasticity [MAS]	Cognition [MMSE, CBA]	FIM-walk score at discharge significantly correlated to FIM cognitive subscores, MMSE and CBA scores (p<.01), wheras FIM-walk efficiency during RAT correlated to FIM cognitive subscores only (p<.01). Moreover, FIM cognitive scores significantly predicted FIM walk efficiency during RAT (β=.47, p=.01, Explained variance = 21%)
	Manuli et al. [78]	2020	Italy	0.906 (30)	RCT	N/A	No	No	No	Inpatients	Ischemic/Hemorrhagic	< 6 months	EG1: 30; EG2: 30; CG: 30	EG1: 48.0±12.1; EG2: 40.1±10.7; CG: 43.1±9.7	EG1: 63.3%; EG2: 20.0%; CG: 53.3%	N/A	Exoskeleton (Lokomat Pro, Lokomat Nanos)	LL	N/A	8 weeks	40	60'	EG2: Lokomat Nanos; CG: Usual care	Autonomy [FIM]	Cognition [MoCA, Weigl Test, FAB, VS, TMT]; Depression [BDI-II]; QoL [SF-12]	Significant interaction effects were found in all study outcomes (p<.001). Multiple comparisons were made between the two experimental conditions and the control group. Only patients undergoing Lokomat Pro (RAT+VR) showed significant improvements in cognitive flexibility and shifting, selective attentions and visual search, and QoL (mental health levels) (p<.01).
	Manuli et al. [79]	2021	Italy	0.906 (30)	Retrospective study	N/A	No	No	No	Inpatients	Ischemic	< 12 months	EG1: 40; CG: 40	EG: 78.2±4.8; CG: 77.7±5.0	EG: 50%; CG: 50%	N/A	Exoskeleton (Lokomat Free-D)	LL	N/A	8 weeks	40	60'	Usual care	Autonomy [FIM]; Motor impairment [Tinetti]; Mobility [10WMT]	Depression [HRS-D]; Goals Perception [GAS]	Interaction effects between group and time were significant for depression scores (p<.001). Only patients undergoing RAT reported significant changes in depression levels (p<.001). Moreover, both study groups reported significant scores in GAS (p<.001).
	Meng et al. [80]	2022	China	0.788 (75)	RCT	N/A	No	No	Yes	Outpatients	Ischemic	< 2 days	EG1: 62; EG2: 64; CG: 61	EG1: 59.4±1.7; EG2: 55.3±1.3; CG: 60.1±1.7	EG1: 53.2%; EG2: 54.7%; CG: 57.4%	N/A	Exoskeleton (Walkbot)	LL	N/A	4 weeks	12	45'	EG: Intensity-matched enhanced training; CG: usual care	Walking [FAC, 6MWT]; Gait [3D motion system]; Mobility [TUG]; Autonomy [BI]	QoL [SSQoL]	Significant changes were observed between the three study groups in perceived QoL levels (p<.01), with the group undergoing RAGT showing higher mean scores than the other participants.
	Milani et al. [81]	2023	Italy	0.906 (30)	RCT	6 years	No	No	Yes	Inpatients/outpatients	Ischemic	< 3 months	EG: 19; CG: 20	[Median, IQR] EG: 68 (56-71); CG: 68 (58.5-73)	EG: 63.2%; CG: 60%	N/A	End-effector (Reo Therapy System)	UL	FES	6 weeks	30	100'	Usual care	N/A	QoL [SIS 2.0]	Significant time effects were found in participation subscale (p<.001) and a significant effect of treatment was estimated on memory and thinking, emotions and participation subscale scores (p<.05). No interaction effects emerged from the analysis of variance. At 6-year follow-up no significant mean changes were detected in any of the non-motor domains evaluated.
	Mustafouglu et al. [82]	2020	Turkey	0.855 (45)	RCT	N/A	No	No	No	Inpatients	Ischemic/Hemorrhagic	3-30 months	EG1: 17; EG2: 17; CG: 17	EG1: 51.9±15.3; EG2: 53.8±10.7; CG: 55.3±11.2	EG1: 58.8%; EG2: 64.7%; CG: 70.6%	N/A	Exoskeleton (Lokomat)	LL	N/A	6 weeks	12	45'	EG2: RAGT only; CG: Usual care	Autonomy [BI]; Walking [6MWT, SCT]; LL functioning [FMA-LE]; Gait [CWT, FWT], Exertion [BRPE]	QoL [SS-QOL]	Significant within-group changes were observed in QoL across all participants (p=.001). In particular, those participating in combined training (RAGT+Usual care) reported wider improvements than the other two groups of patients (p<.01).
	Nijenhuis et al. [83]	2015	Netherlands, Italy, United Kingdom	0,946 (10); 0,906 (30); 0,940 (15)	Within-subject pre-post test (no control group)	2 months	No	Yes	Yes	Outpatients	Ischemic/Hemorrhagic (chronic)	6 months-5 years	21	59 ± 13 (34–80)	47.6%	N/A	Exoskeleton (SCRIPT dynamic wrist and hand orthosis)	UL	computer, touchscreen, and SaeboMAS	6 weeks	36	30'	N/A	UL functioning [ARAT, FM, MAL]	QoL [SIS]	The study found feasibility in using the training system independently; improvements in arm function and quality of life were noted.
	Norouzi-Ghedari et al. [84]	2021	Canada	0,935 (18)	Within-subject pre-post test (no control group)	N/A	Yes	Yes	Yes	Outpatients	Ischemic/Hemorrhagic (chronic)	≥ 3 months	EG1: 10; EG2: 18	EG1: 61.9 (38.3–76.3); EG2: 65.6 (56.3–76.8)	EG1: 60%; EG2: 66.7%	N/A	Exoskeleton (N/D)	UL	Non-immersive VR, NMES	4 weeks	12	60'	N/A	UL functioning [FMA-UE, MAL], Autonomy [ABILHAND]	QoL [SIS]	Personalized intervention (SUPER) combining robotics, VR, and NMES was feasible and beneficial, with 64% of participants showing improvements in either FMA-UE or ABILHAND scores.
	Ogino et al. [85]	2020	Japan	0,920 (24)	RCT	4 months	Yes	No	Yes	Outpatients	Ischemic/Hemorrhagic (chronic)	> 6 months	EG: 8; CG: 11	GEAR Group (EG): 66.1± 9.6; Treadmill Group (CG): 65.0± 7.7	EG: 75%; CG: 81.8%	N/A	Exoskeleton (GEAR)	LL	N/A	4 weeks	20	60'	Treadmill gait training	Mobility [6MWT, 10MWT, TUG]	QoL [SF-8]; Perceived effectiveness [GRC]	Gait training using GEAR was more effective at improving gait ability than treadmill training in chronic stroke patients, with significant increases in gait speed, stride length, and the GRC scale in the GEAR group. Significant between-group differences were also found at 3-month follow-up in emotional and social QoL domains.
	Page et al. [86]	2012	USA	0,927 (20)	RCT	N/A	Yes	No	Yes	Outpatients	N/D	>12 months	EG: 8; CG: 8	EG: 59.0 (12.9); CG: 58.5 (9.5)	EG: 37.5%; CG: 50%	N/A	Exoskeleton (Myomo e100)	UL	N/A	8 weeks	24	60'	Usual care	UL funcitoning [FM-UE]; Autonomy [COPM]	QoL [SIS]	Findings suggest that therapist-supervised repetitive task-specific practice integrating robotics is as efficacious as manual practice in subjects with moderate upper extremity impairment
	Park et al. [87]	2020	South Korea	0,929 (19)	RCT	1 month	Yes	No	Yes	Outpatients	N/D	> 3 months	EG: 10; CG: 9	54.9 ± 10.7 EG (ACT): 54.9 ± 10.7; CG (PSV): 53.9 ± 16.7	EG: 80%; CG: 90%	N/A	Exoskeleton (Armeo Power and Armeo Spring)	UL	N/A	4 weeks	20	60'	passive robotic intervention (PSV) (Armeo Spring)	UL functioning [WMFT, FMA]	QoL [SIS]	The PSV group showed better improvement in participation and smoothness than the ACT group. In contrast, the ACT group exhibited better improvement in mean speed.
	Park et al. [88]	2020b	South Korea	0,929 (19)	RCT	N/A	No	No	No	Inpatients	Ischemic	> 2 weeks	EG: 7; CG: 7	EG: 76.29; CG: 69.86	EG: 75%; CG: 58%	N/A	Exoskeleton (Walkbot)	LL	N/A	2 weeks	14	60'	Usual care	Balance [BBS]; Gait [FAC]; Mobility [6MWT]; Exertion [BRPE]	Depression [BDI-II]; Activities-Specific Balance Confidence [ABC]	Walkbot-assisted locomotor training (WLT) led to significantly greater improvements in ambulation, cardiopulmonary function, depression, and fall confidence compared to conventional locomotor training (CLT)
	Quinlan et al. [89]	2015	USA	0,927 (20)	Within-subject pre-post test (no control group)	1 month	No	No	Yes	Outpatients	Ischemic/Hemorrhagic (chronic)	3-6 months	29	56.5 (13.9)	72.4%	N/A	End-effector (pneumatically actuated robotic device)	UL	N/A	3 weeks	12	120'	N/A	UL functioning [FM, ARAT]; Sensory impairment [NSA]	Cognition [MMSE]; Depression [GDS]	Significant treatment-induced improvements in motor function, with an average 3.7-point improvement in FM scores and a 4.1-point improvement in ARAT scores from baseline to one month post-therapy. No significant associations were found with non-motor outcomes
	Ranzani et al. [90]	2020	Switzerland	0.967 (1)	RCT	8 months	No	No	Yes	Inpatients	Ischemic/Hemorrhagic	< 6 weeks	EG: 14; CG: 13	EG: 70.00 (12.79); CG: 67.46 (11.39)	EG: 71.43%; CG: 61.54%	N/A	End-effector (ReHapticKnob)	UL	N/A	4 weeks	15	45'	Conventional neurocognitive therapy (no robot)	UL functioning [FMA-UE]; Spasticity [MAS]; Manual dexterity [BBT]	Cognition [MMSE, FAB, AT]	The study showed that neurocognitive robot-assisted therapy of hand function is non-inferior to conventional neurocognitive therapy in terms of motor recovery. Both groups demonstrated clinically meaningful improvements in motor function as measured by the FMA-UE, and these improvements were maintained up to 8 months after the intervention
	Rodgers et al. [91]	2020	United Kingdom	0,940 (15)	RCT	3 months; 6 months	No	Yes	Yes	Outpatients	N/D	1 week-5 years	EG: 257; EG2: 259; CG: 254	EG: 59.9 (13.5); EG2: 59.4 (14.3); CG: 62.5 (12.5)	EG: 60.7%; EG2: 61.4%; CG: 60.2%	N/A	End-effector (MIT-MANUS)	UL	N/A	12 weeks	36	60'	Usual care	UL functioning [ARAT, FMA]; Autonomy [BI]	QoL [SIS, EQ-5D-5L]	The RATULS trial found no evidence that robot-assisted training improved upper limb function after a stroke compared to enhanced therapy or usual care. While robot-assisted training improved impairment, it didn’t lead to functional gains. Enhanced therapy showed clinically important improvements in impairment, mobility, and daily activities, but neither approach was cost-effective.
	Rodriguez-Perez et al. [92]	2022	Spain	0.911 (27)	Non-randomized controlled trial	N/A	Yes	Yes	No	N/D	N/D	3-14 months	EG:9; CG:9	EG: 66.56 (9.876) CG: 72.89 (10.203)	EG: 89% CG:44%	N/A	End-effector (Amadeo®)	UL	N/A	6 weeks	24	20 (vibration)+45 minutes	Usual care	UL functioning [FMA-UE, MAL]	QoL [SIS]	Intensive, high-frequency vibration with a robotic system, in combination with conventional intervention, improves the recovery of upper limb function in terms of quantity and quality of movement in patients with subacute and chronic stroke. Significant intragroup changes were observed in SIS scores following RAT, but no signiifcant differences emerged compared to control group
	Siotto et al. [93]	2021	Italy	0,906 (30)	Within-subject pre-post test (no control group)	N/A	Yes	No	No	Inpatients	Ischemic/Hemorrhagic	<6 months	29	EG: 68 ± 15	44.8 %	N/A	Exoskeleton and end-effector (Motore, Amadeo, Diego, Pablo)	UL	N/A	6 weeks	36	45'	N/A	UL functioning [FMA-UE, MI]; Autonomy [MBI]	Depression [BDI]; Cognition [ROCF, ToL, Stroop Color and Word Test, SDMT, Digit Span]	The intervention resulted in a significant reduction in serotonin levels after rehabilitation. In untreated patients, the reduction in serotonin was associated with worsened cognitive performance, particularly in visuospatial abilities (Rey-Osterrieth Complex Figure) and executive functions (Tower of London). However, in patients treated with SSRIs, the correlation between serotonin reduction and…
	Stolz et al. [94]	2019	Australia	0.946 (10)	RCT	1 month	No	No	Yes	Inpatients	Ischemic/Hemorrhagic	< 3 months	EG: 20; CG: 16	EG: 68.1 ± 12.5; CG: 63.2 ± 16.6	EG: 70%; CG: 50%	N/A	Exoskeleton (Robowalk)	LL	N/A	3 weeks	15	60'	Usual care	Mobility [10MWT, 6MWT, TUG]; Autonomy [FIM]	QoL [EQ-5D]	Both groups showed improvement in walking speed and endurance, but the Robowalk group had a more sustained improvement in walking speed at 4 weeks post-discharge. However, conventional physiotherapy alone showed better results in FIM motor and self-care scores. The combination of cable-driven gait trainer with conventional physiotherapy appears as effective as conventional physiotherapy alone in …
	Takebayashi et al. [95]	2022	Japan	0.920 (24)	RCT	N/A	No	Yes	Yes	Outpatients	Ischemic/Hemorrhagic	> 6 months	EG1: 44; EG2:43; CG:42	EG1: 59 ± 12; EG2: 60 ± 11; CG: 58 ± 10	EG1: 77.3%; EG2: 80%; CG: 72.9%	N/A	End-effector (ReoGo-J)	UL	N/A	10 weeks	30	60'	self-training + usual care	UL functioning [FMA, MAL-14, ARAT, MI]; Spasticity [MAS]	QoL [SIS]	Robotic self-training did not significantly improve upper-limb function compared to conventional self-training, though improvements were observed in shoulder/elbow/forearm function in the per-protocol set. No significant differences were observed in Stroke Impact Scale (SIS) scores between groups.
	Taki et al. [96]	2020	Japan	0.920 (24)	Retrospective cohort study	N/A	No	No	No	Inpatients	Ischemic/Hemorrhagic	<3 months	EG: 161; CG:63	EG: 71.4 ± 12.9; CG: 73.8 ± 11.2	EG: 57.1%; CG: 54%	N/A	Exoskeleton (HAL)	LL	N/A	N/D	3 per week	40'	Gait training with knee-ankle-foot orthosis (KAFO) or ankle-foot orthosis (AFO)	motor impaiment [BRS]; Autonomy [mRS, FIM]	Cognition [FIM cognitive]	HAL gait training significantly improved ADL ability and practical walking ability in stroke patients. At post-intervention, significant between-group differences were found on FIM cognitive subscore, with patients who underwent HAL gait training reporting higher mean scores.
	Taki et al. [97]	2024	Japan	0.920 (24)	Retrospective cohort study	N/A	No	No	No	Inpatients	Ischemic/Hemorrhagic	< 6 months	DG: 42; IG:40	EG: 71.3 ± 11.8; CG: 63.5 ± 10.3	EG: 54.8% ; CG: 62.5%	N/A	End-effector (HAL)	LL	Gait training with knee-ankle-foot orthosis (KAFO) or ankle-foot orthosis (AFO)	N/D	3 per week	40'	N/A	Gait [FAC]; motor impairment [BRS, NIHSS]; Autonomy [FIM]	Cognition [FIM cognitive]	Age, severity of lower limb paralysis, and delay in starting HAL training were significant factors affecting walking independence after stroke. Logistic regression analysis showed that older age, more severe paralysis, and later initiation of HAL training were associated with greater difficulty achieving walking independence. FIM cognitive was excluded form stepwise forward selection as it produc…
	Taravati et al. [98]	2021	Turkey	0.855 (45)	RCT	N/A	No	No	No	Inpatients	Ischemic/Hemorrhagic	4-30 months	EG: 17; CG: 20	EG: 50.94 ± 17.20; CG: 55.75 ± 11.61	EG: 82.35%; CG: 70%	N/A	End-effector (ReoGo™)	UL	N/A	4 weeks	20	30-45'	Usual care	Motor impairment [BRS]; UL functioning [FMA]; Manual dexterity [PPBT, MMDT]; Autuonomy [FIM, NEADL]	QoL [SS-QOL]; Cognition [MoCA, FIM Cognitive]; Depression [CES-D]	Improvements in motor functions were observed after the treatment in both groups. Within both groups, significant changes were observed in depression scores, QoL and cognitive outcomes. Post-intervention between-group differences were found only on depression, with the experimental group reporting better scores than the control group.
	Timmermans et al. [99]	2014	Netherlands	0.946 (10)	RCT	6 months	No	No	No	Outpatients	N/D	> 8 month	EG: 11; CG: 11	61.8 ± 6.8; CG: 56.8 ± 6.4	EG: 73%; CG: 73%	N/A	End-effector (Haptic Master)	UL	N/A	8 weeks	≤ 64	30'	task-oriented non-robotic arm-hand training (video-instructed)	UL functioning [ARAT, FMA, MAL]	QoL [EQ-5D VAS, SF-36]	The use of a Haptic Master robot in support of task-oriented arm training did not show additional value over the video-instructed task-oriented exercises
	Torrisi et al. [100]	2021	Italy	0,906 (30)	RCT	N/A	No	No	No	Inpatients	Ischemic/Hemorrhagic (chronic)	> 6 months	EG: 24; CG:24	EG: 53.2 ± 12.1; CG: 55.3 ± 8.7	EG: 37.5%; CG: 37.5%	N/A	End-effector (AmadeoTM)	UL	Non-immersive VR	8 weeks	40	60'	Conventional hand therapy (CHT)	UL functioning [FMA-UE]	Cognition [MoCA, Weigl test, FAB, Attentive Matrices, ROCF], Depression [HRS-D], Anxiety [HRS-A], Motivation [MCQ]	Task-oriented VR-enhanced robotic rehabilitation significantly improved global cognition along with significant changes in executive functions and visuo-spatial abilities. Moreover, cognitive profile at baseline significantly moderated the main changes found on attention and executive functions.
	Torrisi et al. [101]	2018	Italy	0,906 (30)	Within-subject pre-post test (no control group)	N/A	No	No	No	Inpatients	Ischemic/Hemorrhagic	N/D	38	EG: 58.42 ± 12.13	44.74%	N/A	N/D	N/D	N/A	8 weeks	N/D	240'	N/A	Autonomy [FIM]	Depression [MADRS]; Self-Efficacy [GSES]	Patients with better functional recovery and higher self-efficacy showed significant improvements in mood (MADRS scores). Rehabilitation outcomes and self-efficacy were significantly associated with mood
	Uivarosan et al. [102]	2019	Romania	0.827 (53)	Non-randomized trial	12 months	No	Yes	No	Inpatients	Ischemic/Hemorrhagic	< 6 months	EG1: 22; EG2: 18; CG: 30	EG1: 62.91 ± 6.13; EG2: 63.67 ± 6.63; CG: 64.12 ± 7.25	EG1: 86.36%; EG2: 83.33%; CG: 53.33%	N/A	Exoskeleton (Lokomat)	LL	N/A	12 months	28	30'	Balneo-physiotherapy alone	Spasticity [AS]; Autonomy [BI, FIM]	QoL [SS-QoL]; Cogniton [FIM cognitive]	The integration of Lokomat training into balneo-physiotherapy (+/- neurotrophic medication - Cerebrolysin) yielded significant improvements in motor recovery, reduced spasticity, and improved functional independence (FIM cognitive subscore) and quality of life (mental and social components), even at 12-month follow-up with mean scores significantly different from baseline evaluation.
	Van Nunen et al. [103]	2014	Netherlands	0.946 (10)	RCT	9 months	No	No	Yes	Inpatients	Ischemic/Hemorrhagic	< 6 months	EG: 16; CG: 14	EG: 50.0 ± 9.6; CG: 56.0 ± 8.7	EG: 62.5%; CG: 35.7%	N/A	Exoskeleton (Lokomat)	LL	N/A	8 weeks	Twice a week	20-30'	Conventional assisted overground therapy	Mobility [RMI, FAC, TUG]; Balance [BBS]; LL functioning [FM, MI]	QoL [SF-36, SIS 3.0]	Both groups significantly improved in walking speed, mobility-related tests, lower-limb strength, and QoL outcomes (social functioning) over the trial period. No significant differences were found between the two study groups.
	Volpe et al. [104]	2000	USA	0.927 (20)	RCT	N/A	No	No	Yes	Inpatients	Ischemic/Hemorrhagic	~ 2 weeks	EG: 30; CG: 26	EG: 62±2; CG: 67±2	EG: 53%; CG: 54%	N/A	End-effector (MIT-MANUS)	UL	N/A	5 weeks	25	60'	Usual care	UL functioning [FM]; Motor impairment [MS, MP]; Autonomy [FIM]	Cognition [FIM cognitive]	Robot-delivered sensorimotor training improved motor performance in the exercised shoulder and elbow, but the improvement did not generalize to the wrist and hand. Cognitive outcomes also improved in the robot-treated group, but no significant differences were found compared to the control group.
	Vostry et al. [105]	2020	Czech Republic	0.895 (32)	Within-subject pre-post test (no control group)	N/A	No	No	Yes	Inpatients	Ischemic/Hemorrhagic	N/D	58	48-51 (males); 45-57 (females)	84.5%	N/A	End-effector (Amadeo®)	UL	MOTOmed Reck Viva 2 Pro	10 weeks	30	45'	N/A	Autonomy [FIM]	Cognition [MMSE; FIM cognitive]	Therapy combining robotic, psychomotor, and cognitive training showed significant improvements in somatic, psychological, social, and cognitive functions, particularly in daily activities, mobility, and short-term memory.
	Vostry et al. [106]	2020b	Czech Republic	0.895 (32)	Within-subject pre-post test (no control group)	N/A	No	No	Yes	Inpatients	Ischemic	N/D	58	EG: Male (50-55); Female (52-57)	84.5%	N/A	End-effector(Amadeo®)	UL	Balance Tutor®	15 weeks	60	50'	N/A	Autonomy [FIM]	Cognition [FIM cogntive]	Combined therapy of robotic, psychomotor and cognitive training produced signifcant changes in all study indicators (p<.05)
	Wall et al. [107]	2019	Sweden	0.952 (5)	RCT	6 months	No	No	Yes	Inpatients	Ischemic/Hemorrhagic	< 2 months	EG: 15; CG: 13	[Median, IRQ] EG: 55 (48;64); CG: 57 (49;61.5)	EG: 80%; CG: 73.3%	N/A	Exoskeleton (HAL)	LL	N/A	4 weeks	16	60'	Usual care	LL functioning [FMA]; Mobility [FAC, 2MWT]; Balance [BBS]; Autonomy [BI]; Stroke severity [NIHSS]	QoL [SIS]	No significant differences between the study groups were found in SIS participation scores, neither significant associations were estimated with the other study variables.
	Wu et al. [108]	2014	USA	0.927 (20)	RCT	2 months	No	Yes	Yes	Inpatients	Ischemic/Hemorrhagic	> 6 months	EG1: 14; EG2: 14	EG1: 53.6±8.9; EG2: 57.4±9.8	EG1: 64.3%; EG2: 64.3%	N/A	End-effector	LL	N/A	6 weeks	18	45'	Assistance RAT	Gait [GaitMait II, 6MWT]; Spasticity [MAS]; Balance [BBS, ABC]	QoL [SF-36]; Acitivities-specific balance confidence [ABC]	No significant changes were detected over the three study phases in mental health subscores of the SF-36 nor in fear of falling ratings.
	Wu et al. [109]	2012	Taiwan	0.788 (75)	RCT	N/A	No	No	Yes	Outpatients	Ischemic/Hemorrhagic	> 6 months	EG1: 14; EG: 14; CG:14	EG1: 55.1±12.7; EG2: 57.0±8.8; CG: 51.3±6.2	EG1: 71.4%; EG2: 85.7%; CG: 71.4%	N/A	End-effector (Bi-Manu-Track)	UL	N/A	4 weeks	20	90-105'	Usual care	UL functioning [FMA-UE, MAL]	QoL [SIS]	No significant intervention effects were found in any study groups in SIS memory, emotion, communication or participation subscales scores.
	Xie et al. [110]	2022	South Korea	0.929 (19)	Retrospective cohort study	N/A	No	No	No	Inptients	Ischemic/Hemorrhagic (acute, sub-acute, chronic)	1 week-6 months	EG1: 11; EG2: 15; EG3: 10	EG1: 63.2±12.6; EG2: 68.3±11.3; EG3: 68.4±9.4	EG1: 50%; EG2: 66.7%; EG3: 30%	N/A	Exoskeleton (Walkbot)	LL	N/A	4 weeks	12	30'	RAT	UL functioning [FMA-UE]; Balance [BBS]; Trunk coordination [TIS]; Spasticity [MAS]; Autonomy [MBI]	Cognition [MMSE]	Significant improvements in MMSE scores were found within each study groups (p<.05), but no change differences were found by comparing stroke typology.
	Yaksi et al. [111]	2023	Turkey	0.855 (45)	Retrospective cohort study	N/A	No	No	No	Inpatients/outpatients	Ischemic/Hemorrhagic	3-36 months	EG1: 20; EG2: 20; CG:20	EG1: 60.7±10.2; EG2: 63.6±9.9; CG: 60.4±9.7	EG1: 40%; EG2: 65%; CG: 55%	N/A	Exoskeleton (RoboGait)	LL	N/A	6 weeks	EG1: 6; EG: 12	40'	Usual care	LL functioning [BRS]; Spasticity [MAS]; Gait [6MWT]; Autonomy [BI]	QoL [SSQoL]; Depression [BDI]	Signifcant improvements in depression levels were found within all study groups (p<.001). Moreover, significant between-group differences were observed in depression mean changes with the patients undergoing RAT twice per week showing wider improvements than patients undergoing usual care and patients undergoing RAT only once per week (p<.01).
	Yildiz et al. [112]	2024	Turkey, Belgium	0.855 (45); 0.942 (12)	RCT	N/A	No	No	No	Inpatients	Ischemic/Hemorrhagic	< 3 months	EG: 33; CG: 31	EG: 63.1±9.4; CG: 64.2±9.4	EG: 58%; CG: 61%	N/A	Exoskeleton (Armeo Spring)	UL	N/A	6 weeks	30	30'	Usual care	Spasticity [Physiological parameters]; Autonomy [ABILHAND]	QoL [SIS]	Significant within-subject changes were observed in both study groups in SIS memory, emotions, communication and participation subscales (p<.01), but no between-group differences were found.
	Zengin-Metli et al. [113]	2018	Turkey	0.855 (45)	Non-randomized trial	N/A	No	No	No	Inpatients	Ischemic/Hemorrhagic	< 6 months	EG: 20; CG: 15	EG: 59.3±8.1; CG: 63.3±3.9	EG: 75%; CG: 40%	N/A	Exoskeleton (Armeo Spring)	UL	N/A	3 weeks	15	30'	Usual care	UL funcitoning [FMA-UE, MAS]; Spasticity [BRS, MI]; Autonomy [FIM]	Cognition [MMSE]; QoL [SF-36]	Significant changes in FIM cognitive subscale were found within both study groups (<.01) but no interaction effects were estimated. Differently from RAT group, patients undergoing usual care significantly improved MMSE scores (p<.05), but no between-group differences were found. In conclusion, control group reported significant improvements in mental health (SF-36). No significant changes and com…
	Zhao et al. [114]	2022	China	0.788 (75)	RCT	N/A	No	No	Yes	Inpatients	Ischemic/Hemorrhagic	< 3 months	EG: 14; CG: 14	EG: 50.1±11.1; CG: 56.1±11.5	EG: 92.9%; CG: 85.7%	N/A	End-effector (tilt-table)	LL	BCI	4 weeks	24	30'	Sham (BCI)	UL [FMA-UE]; Gait [FAC]; Balance [FMA-B]; Autonomy [MBI]	Cognition [LOTCA]	Significant changes in LOTCA scores were found within both study groups. Significant between-group differences were also found, suggesting wider improvements in patients undergoing RAT+BCI (p<.05)
	Notes. N/A, not applicable; N/D, not defined; EG, experimental group; CG, control group; UL/LL, Upper/Lower Limb; EMG, electromiography; FES, functional electrical stimulation; NMS, neuromuscluar stimulation; VR, virtual reality; BCI, bain-computer interface; HDI, Human Development Index - composite score accounting (i) life expectancy at birth; (ii) expected years of schooling and mean years of …
	[Motor/Functional Outcomes]. 2/6/10MWT, 2/6/10-Minutes Walking Test; 30-CST, 30-second chair stand test; ABC, Activities-specific Balance Confidence; AI, Ambulation Index; ARAT, Action Research Arm Test; AS, Ashworth Scale; BBS, Berg Balance Scale; BBT, Box and Block Test; BI, Barthel Index; BRS, the Brunnstrom recovery stage; BRPE, Berg Rating of Perceived Exertion; BEST, Balance Evaluation Syst…
	[Non-motor Outcomes]. ABC, Activities-Specific Balance Confidence; ACE-R, Addenbrooke's Cognitive Test; BDI-II, Beck Depression Inventory-II; BES, Body Esteem Scale; BUT, Body Uneasiness Test; BVMT-R, Brief Visuospatial Memory Test, Revised; CAHM, Confidence in Arm & Hand Movement; CBA, Cognitive-related Behavioral Assessment; CES-D, Center for Epidemiological Studies-Depression Scale; COPE, Copi…

## Sheet: RoB_RCT
	Table S2. Results of the risk of bias (RoB) assessment of the studies included through the National Institute of Health (NIH) Quality Assessment Tool for Controlled Intervention Studies (n=61)
	Study [Ref.]	Item_01	Item_02	Item_03	Item_04	Item_05	Item_06	Item_07	Item_08	Item_09	Item_10	Item_11	Item_12	Item_13	Item_14	Tot_Score	Quality		Scoring
	Adomaviciene et al. [25]	1	1	1	0	0	1	0	0	0	1	1	1	1	1	9	Fair		0	- No
	Ahn et al. [26]	1	1	1	0	1	1	0	1	0	1	1	0	1	1	10	Fair		1	- Yes
	Akinci et al. [27]	N/A	N/A	N/A	0	0	1	1	1	1	1	1	1	1	N/A	8	Good		N/A	- Not applicable
	Ambrosini et al. [28]	1	1	1	0	1	0	1	1	1	1	1	1	1	1	12	Good
	Bergqvist et al. [32]	1	1	1	0	1	0	0	1	1	1	1	1	1	1	12	Good		Quality Rating
	Bhattacharjee et al. [33]	1	1	1	0	1	1	1	1	1	1	1	1	1	1	12	Good		< 50%	- Poor
	Bragoni et al. [34]	N/A	N/A	N/A	0	1	0	0	1	1	1	1	0	1	N/A	6	Fair		50-75%	- Fair
	Calabrò et al. [36]	1	1	1	0	1	1	1	1	1	1	1	0	1	1	12	Good		> 75%	- Good
	Castelli et al. [37]	1	1	1	0	1	1	1	1	1	1	1	1	1	1	13	Good
	Chen et al. [38]	1	1	1	0	1	1	1	1	1	1	1	1	1	1	13	Good
	Chien et al. [40]	N/A	N/A	N/A	0	0	1	1	1	1	1	1	0	1	N/A	7	Fair
	Daunoraviciene et al. [41]	1	0	0	0	0	1	1	1	1	1	1	1	1	1	10	Fair
	De Luca et al. [42]	1	1	0	0	0	1	1	1	1	1	1	1	1	1	11	Good
	Dehem et al. [44]	1	1	1	0	1	1	0	1	1	1	1	0	1	1	11	Good
	Elmas Bodur et al. [46]	1	1	1	0	0	1	1	1	1	1	1	1	1	1	12	Good
	Fasoli et al. [47]	1	0	0	0	1	1	1	1	1	1	1	0	1	1	10	Fair
	Gueye et al. [49]	1	0	0	0	0	1	1	1	1	1	1	0	1	1	9	Fair
	Ha et al. [50]	N/A	N/A	N/A	0	1	1	1	1	1	1	1	1	1	N/A	9	Good
	Haolin et al. [51]	1	1	1	0	1	1	1	1	1	1	1	0	1	1	12	Good
	Hidler et al. [52]	1	1	0	0	0	1	1	1	1	1	1	0	1	1	10	Fair
	Hirano et al. [53]	1	1	1	0	1	1	1	1	1	1	1	1	1	0	12	Good
	Hornby et al. [54]	1	1	1	0	0	1	0	0	1	1	1	1	1	0	9	Fair
	Hsieh et al. [57]	1	1	1	0	1	1	1	1	1	1	1	1	1	1	13	Good
	Hung et al. [58]	1	1	1	0	1	0	1	1	0	1	1	0	1	1	10	Fair
	Inoue et al. [59]	1	1	1	0	1	0	1	1	0	1	1	1	1	1	11	Good
	Jeon et al. [60]	1	1	1	0	0	1	1	1	1	1	1	1	1	1	12	Good
	Kayabinar et al. [61]	1	0	0	1	0	0	1	1	1	1	1	1	1	0	9	Fair
	Kayabinar et al. [62]	1	1	0	0	1	1	1	1	1	1	1	1	1	0	11	Good
	Kim et al. [64]	1	1	1	0	1	1	0	0	0	1	1	1	1	1	10	Fair
	Leblebicier et al. [67]	N/A	N/A	N/A	0	1	0	1	1	1	1	1	1	1	N/A	8	Good
	Lee et al. [68]	1	1	1	0	1	1	1	1	1	1	1	0	1	0	11	Good
	Lee et al. [70]	1	0	0	0	0	1	1	1	1	1	1	1	1	0	9	Fair
	Linder et al. [72]	1	0	0	0	1	1	1	1	1	1	1	0	1	0	9	Fair
	Louie et al. [73]	1	1	1	0	1	0	0	1	0	1	1	1	1	1	10	Fair
	Lyukmanov et al. [74]	1	1	0	0	1	1	0	0	0	1	1	0	1	0	7	Fair
	Maggio et al. [76]	1	0	0	0	0	1	1	1	1	1	1	0	1	0	8	Fair
	Manuli et al. [78]	1	1	1	0	1	1	1	1	1	1	1	0	1	0	11	Good
	Meng et al. [80]	1	1	1	0	1	1	1	1	1	1	1	1	1	0	12	Good
	Milani et al. [81]	1	1	0	0	1	1	0	1	1	1	1	0	1	0	9	Fair
	Mustafouglu et al. [82]	1	1	1	0	1	1	1	1	1	1	1	1	1	0	12	Good
	Ogino et al. [85]	1	1	1	0	0	1	1	1	1	1	1	0	1	0	10	Fair
	Page et al. [86]	1	1	0	0	1	0	1	1	1	1	1	0	1	0	9	Fair
	Park et al. [87]	1	1	1	0	1	1	1	1	1	1	1	1	1	1	13	Good
	Park et al. [88]	1	0	0	0	0	1	0	0	1	1	1	1	1	0	7	Fair
	Ranzani et al. [90]	1	0	0	0	1	0	1	1	1	1	1	1	1	1	10	Fair
	Rodgers et al. [91]	1	1	1	0	1	1	1	0	1	1	1	1	1	1	12	Good
	Rodriguez-Perez et al. [92]	N/A	N/A	N/A	0	1	0	1	0	1	1	1	0	1	N/A	6	Fair
	Stolz et al. [94]	1	1	1	0	1	0	0	0	1	1	1	0	1	1	9	Fair
	Takebayashi et al. [95]	1	1	1	0	1	1	1	1	1	1	1	1	1	1	13	Good
	Taravati et al. [98]	1	1	0	0	1	1	1	1	1	1	1	0	1	0	10	Fair
	Timmermans et al. [99]	1	1	1	0	1	1	1	1	1	1	1	1	1	1	13	Good
	Torrisi et al. [100]	1	1	0	0	1	1	1	1	1	1	1	0	1	1	11	Good
	Uivarosan et al. [102]	N/A	N/A	N/A	0	0	1	1	1	1	1	1	1	1	N/A	8	Good
	Van Nunen et al. [103]	1	0	0	0	0	1	0	0	1	1	1	0	1	0	6	Poor
	Volpe et al. [104]	1	0	0	0	1	1	1	1	1	1	1	1	1	0	10	Fair
	Wall et al. [107]	1	1	0	0	1	1	1	1	1	0	1	0	1	0	9	Fair
	Wu et al. [108]	1	0	0	0	1	1	1	1	1	1	1	0	1	0	9	Fair
	Wu et al. [109]	1	0	0	0	0	1	1	1	1	1	1	0	1	0	8	Fair
	Yildiz et al. [112]	1	1	1	0	1	1	1	1	1	1	1	1	1	1	13	Good
	Zengin-Metli et al. [113]	N/A	N/A	N/A	0	0	1	0	0	1	1	1	0	1	N/A	5	Fair
	Zhao et al. [114]	1	1	1	0	1	1	1	1	1	1	1	1	1	0	12	Good
	Guidance for Assessing the Quality of Controlled Intervention Studies
	#1. Described as randomized
	Was the study described as randomized? A study does not satisfy quality criteria as randomized simply because the authors call it randomized; however, it is a first step in determining if a study is randomized
	#2-3. Treatment allocation–two interrelated pieces
	Adequate randomization: Randomization is adequate if it occurred according to the play of chance (e.g., computer generated sequence in more recent studies, or random number table in older studies).
	Inadequate randomization: Randomization is inadequate if there is a preset plan (e.g., alternation where every other subject is assigned to treatment arm or another method of allocation is used, such as time or day of hospital admission or clinic visit, ZIP Code, phone number, etc.). In fact, this is not randomization at all–it is another method of assignment to groups. If assignment is not by th…
	There may be some tricky scenarios that will need to be read carefully and considered for the role of chance in assignment. For example, randomization may occur at the site level, where all individuals at a particular site are assigned to receive treatment or no treatment. This scenario is used for group-randomized trials, which can be truly randomized, but often are "quasi-experimental" studies …
	Allocation concealment: This means that one does not know in advance, or cannot guess accurately, to what group the next person eligible for randomization will be assigned. Methods include sequentially numbered opaque sealed envelopes, numbered or coded containers, central randomization by a coordinating center, computer-generated randomization that is not revealed ahead of time, etc.
	#4-5. Blinding
	Blinding means that one does not know to which group–intervention or control–the participant is assigned. It is also sometimes called "masking." The reviewer assessed whether each of the following was blinded to knowledge of treatment assignment: (1) the person assessing the primary outcome(s) for the study (e.g., taking the measurements such as blood pressure, examining health records for events…
	Generally placebo-controlled medication studies are blinded to patient, provider, and outcome assessors; behavioral, lifestyle, and surgical studies are examples of studies that are frequently blinded only to the outcome assessors because blinding of the persons providing and receiving the interventions is difficult in these situations. Sometimes the individual providing the intervention is the s…
	#6. Similarity of groups at baseline
	This question relates to whether the intervention and control groups have similar baseline characteristics on average especially those characteristics that may affect the intervention or outcomes. The point of randomized trials is to create groups that are as similar as possible except for the intervention(s) being studied in order to compare the effects of the interventions between groups. When …
	Groups can differ at baseline without raising red flags if: (1) the differences would not be expected to have any bearing on the interventions and outcomes; or (2) the differences are not statistically significant. When concerned about baseline difference in groups, reviewers recorded them in the comments section and considered them in their overall determination of the study quality.
	#7-8. Dropout
	"Dropouts" in a clinical trial are individuals for whom there are no end point measurements, often because they dropped out of the study and were lost to followup.
	Generally, an acceptable overall dropout rate is considered 20 percent or less of participants who were randomized or allocated into each group. An acceptable differential dropout rate is an absolute difference between groups of 15 percentage points at most (calculated by subtracting the dropout rate of one group minus the dropout rate of the other group). However, these are general rates. Lower …
	Conversely, differential dropout rates are not flexible; there should be a 15 percent cap. If there is a differential dropout rate of 15 percent or higher between arms, then there is a serious potential for bias. This constitutes a fatal flaw, resulting in a poor quality rating for the study.
	#9. Adherence
	Did participants in each treatment group adhere to the protocols for assigned interventions? For example, if Group 1 was assigned to 10 mg/day of Drug A, did most of them take 10 mg/day of Drug A? Another example is a study evaluating the difference between a 30-pound weight loss and a 10-pound weight loss on specific clinical outcomes (e.g., heart attacks), but the 30-pound weight loss group did…
	#10. Avoid other interventions
	Changes that occur in the study outcomes being assessed should be attributable to the interventions being compared in the study. If study participants receive interventions that are not part of the study protocol and could affect the outcomes being assessed, and they receive these interventions differentially, then there is cause for concern because these interventions could bias results. The fol…
	#11. Outcome measures assessment
	What tools or methods were used to measure the outcomes in the study? Were the tools and methods accurate and reliable–for example, have they been validated, or are they objective? This is important as it indicates the confidence you can have in the reported outcomes. Perhaps even more important is ascertaining that outcomes were assessed in the same manner within and between groups. One example …
	#12. Power calculation
	Generally, a study's methods section will address the sample size needed to detect differences in primary outcomes. The current standard is at least 80 percent power to detect a clinically relevant difference in an outcome using a two-sided alpha of 0.05. Often, however, older studies will not report on power.
	#13. Prespecified outcomes
	Investigators should prespecify outcomes reported in a study for hypothesis testing–which is the reason for conducting an RCT. Without prespecified outcomes, the study may be reporting ad hoc analyses, simply looking for differences supporting desired findings. Investigators also should prespecify subgroups being examined. Most RCTs conduct numerous post hoc analyses as a way of exploring finding…
	#14. Intention-to-treat analysis
	Intention-to-treat (ITT) means everybody who was randomized is analyzed according to the original group to which they are assigned. This is an extremely important concept because conducting an ITT analysis preserves the whole reason for doing a randomized trial; that is, to compare groups that differ only in the intervention being tested. When the ITT philosophy is not followed, groups being comp…

## Sheet: RoB_Pre-Post
	Table S3. Results of the risk of bias (RoB) assessment of the studies included through the National Institute of Health (NIH) Quality Assessment Tool for the Before-After (Pre-Post) Studies With No Control Group (n=10)
	Study [Ref.]	Item_01	Item_02	Item_03	Item_04	Item_05	Item_06	Item_07	Item_08	Item_09	Item_10	Item_11	Item_12	Tot_Score	Quality		Scoring
	Aprile et al. [31]	1	1	1	1	0	1	1	0	1	1	0	0	8	Fair		0	- No
	Calabrò et al. [35]	1	1	1	1	0	1	1	1	1	1	1	0	10	Good		1	- Yes
	Kim et al. [63]	1	1	1	1	0	1	1	0	1	1	0	0	8	Fair		N/A	- Not applicable
	Nijenhuis et al. [83]	1	1	1	1	0	1	1	0	1	1	0	0	8	Fair
	Norouzi-Ghedari et al. [84]	1	1	1	1	0	1	1	1	1	1	1	0	10	Good		Quality Rating
	Quinlan et al. [89]	1	1	1	1	0	1	1	0	1	1	0	0	8	Fair		< 50%	- Poor
	Siotto et al. [93]	1	1	1	1	0	1	1	0	1	1	0	0	8	Fair		50-75%	- Fair
	Torrisi et al. [101]	1	1	1	1	0	1	1	0	1	1	0	0	8	Fair		> 75%	- Good
	Vostry et al. [105]	1	1	1	1	1	1	1	0	0	0	0	0	7	Fair
	Vostry et al. [106]	1	1	1	1	0	1	1	0	0	0	0	0	6	Fair
	Guidance for Assessing the Quality of Before-After (Pre-Post) Studies With No Control Group
	#1. Study Question
	Did the authors describe their goal in conducting this research? Is it easy to understand what they were looking to find? This issue is important for any scientific paper of any type. Higher quality scientific research explicitly defines a research question.
	#2. Eligibility criteria and study population
	Did the authors describe the eligibility criteria applied to the individuals from whom the study participants were selected or recruited? In other words, if the investigators were to conduct this study again, would they know whom to recruit, from where, and from what time period?
	Here is a sample description of a study population: men over age 40 with type 2 diabetes, who began seeking medical care at Phoenix Good Samaritan Hospital, between January 1, 2005 and December 31, 2007. The population is clearly described as: (1) who (men over age 40 with type 2 diabetes); (2) where (Phoenix Good Samaritan Hospital); and (3) when (between January 1, 2005 and December 31, 2007). …
	To assess this question, reviewers examined prior papers on study methods (listed in reference list) when necessary.
	#3. Study participants representative of clinical populations of interest
	The participants in the study should be generally representative of the population in which the intervention will be broadly applied. Studies on small demographic subgroups may raise concerns about how the intervention will affect broader populations of interest. For example, interventions that focus on very young or very old individuals may affect middle-aged adults differently. Similarly, resea…
	#4. All eligible participants enrolled
	To further explore this question, reviewers may need to ask: Did the investigators develop the I/E criteria prior to recruiting or selecting study participants? Were the same underlying I/E criteria used for all research participants? Were all subjects who met the I/E criteria enrolled in the study?
	#5. Sample size
	Did the authors present their reasons for selecting or recruiting the number of individuals included or analyzed? Did they note or discuss the statistical power of the study? This question addresses whether there was a sufficient sample size to detect an association, if one did exist.
	An article's methods section may provide information on the sample size needed to detect a hypothesized difference in outcomes and a discussion on statistical power (such as, the study had 85 percent power to detect a 20 percent increase in the rate of an outcome of interest, with a 2-sided alpha of 0.05). Sometimes estimates of variance and/or estimates of effect size are given, instead of sampl…
	#6. Intervention clearly described
	Another pertinent question regarding interventions is: Was the intervention clearly defined in detail in the study? Did the authors indicate that the intervention was consistently applied to the subjects? Did the research participants have a high level of adherence to the requirements of the intervention? For example, if the investigators assigned a group to 10 mg/day of Drug A, did most particip…
	Reviewers ascertained that changes in study outcomes could be attributed to study interventions. If participants received interventions that were not part of the study protocol and could affect the outcomes being assessed, the results could be biased.
	#7. Outcome measures clearly described, valid, and reliable
	Were the outcomes defined in detail? Were the tools or methods for measuring outcomes accurate and reliable–for example, have they been validated or are they objective? This question is important because the answer influences confidence in the validity of study results.
	An example of an outcome measure that is objective, accurate, and reliable is death–the outcome measured with more accuracy than any other. But even with a measure as objective as death, differences can exist in the accuracy and reliability of how investigators assessed death. For example, did they base it on an autopsy report, death certificate, death registry, or report from a family member? An…
	An example of a "no" would be self-report by subjects that they had a heart attack, or self-report of how much they weight (if body weight is the outcome of interest).
	#8. Blinding of outcome assessors
	Blinding or masking means that the outcome assessors did not know whether the participants received the intervention or were exposed to the factor under study. To answer the question above, the reviewers examined articles for evidence that the person(s) assessing the outcome(s) was masked to the participants' intervention or exposure status. An outcome assessor, for example, may examine medical r…
	In assessing this criterion, the reviewers determined whether it was likely that the person(s) conducting the outcome assessment knew the exposure status of the study participants. If not, then blinding was adequate. An example of adequate blinding of the outcome assessors is to create a separate committee whose members were not involved in the care of the patient and had no information about the…
	#9. Follow-up rate
	Higher overall followup rates are always desirable to lower followup rates, although higher rates are expected in shorter studies, and lower overall followup rates are often seen in longer studies. Usually an acceptable overall followup rate is considered 80 percent or more of participants whose interventions or exposures were measured at baseline. However, this is a general guideline.
	In accounting for those lost to followup, in the analysis, investigators may have imputed values of the outcome for those lost to followup or used other methods. For example, they may carry forward the baseline value or the last observed value of the outcome measure and use these as imputed values for the final outcome measure for research participants lost to followup.
	#10. Statistical Analysis
	Were formal statistical tests used to assess the significance of the changes in the outcome measures between the before and after time periods? The reported study results should present values for statistical tests, such as p values, to document the statistical significance (or lack thereof) for the changes in the outcome measures found in the study.
	#11. Multiple outcome measures
	Were the outcome measures for each person measured more than once during the course of the before and after study periods? Multiple measurements with the same result increase confidence that the outcomes were accurately measured.
	#12. Group-level interventions and individual-level outcome efforts
	Group-level interventions are usually not relevant for clinical interventions such as bariatric surgery, in which the interventions are applied at the individual patient level. In those cases, the questions were coded as "NA" in the assessment tool.

## Sheet: RoB_Obs_Cohort
	Table S4. Results of the risk of bias (RoB) assessment of the studies included through the National Institute of Health (NIH) Quality Assessment Tool for Observational Cohort and Cross-Sectional Studies (n=19)
	Study [Ref.]	Item_01	Item_02	Item_03	Item_04	Item_05	Item_06	Item_07	Item_08	Item_09	Item_10	Item_11	Item_12	Item_13	Item_14	Tot_Score	Quality		Scoring
	Aprile et al. [29]	1	1	1	1	0	1	1	1	1	1	1	0	1	1	12	Good		0	- No
	Aprile et al. [30]	1	1	1	1	0	1	1	1	1	0	1	0	1	0	10	Fair		1	- Yes
	Chen et al. [39]	1	1	1	1	1	1	1	0	1	1	1	0	1	0	11	Good		N/A	- Not applicable
	Degami et al. [43]	1	1	1	1	0	1	1	1	1	0	1	0	1	0	10	Fair
	Dundar et al. [45]	1	1	1	1	0	1	1	0	1	1	1	0	1	0	10	Fair		Quality Rating
	Fundarò et al. [48]	1	1	1	1	0	1	0	0	1	1	1	0	1	0	9	Fair		< 50%	- Poor
	House et al. [55]	1	1	1	1	0	1	1	0	1	1	1	1	0	0	10	Fair		50-75%	- Fair
	House et al. [56]	1	1	1	1	0	1	1	0	1	1	1	1	1	0	11	Good		> 75%	- Good
	Kim et al. [65]	1	1	1	1	1	1	1	0	1	1	1	1	1	0	11	Good
	Lamberti et al. [66]	1	1	1	1	0	1	1	0	1	1	1	0	1	0	10	Fair
	Lee et al. [69]	1	1	1	1	0	1	1	1	1	1	1	0	1	0	11	Good
	Leem et al. [71]	1	1	1	1	0	1	1	0	1	0	1	0	1	1	10	Fair
	Ma et al. [75]	1	1	0	1	0	1	1	0	1	1	1	0	1	0	9	Fair
	Maki et al.[77]	1	1	1	1	0	1	0	0	1	1	1	0	1	0	9	Fair
	Manuli et al. [79]	1	1	0	1	0	1	1	0	1	1	1	0	1	0	9	Fair
	Taki et al. [96]	1	1	0	1	0	1	1	0	1	0	1	0	1	1	9	Fair
	Taki et al. [97]	1	1	1	1	1	1	1	1	1	0	1	0	1	1	12	Good
	Xie et al. [110]	1	1	1	1	1	1	1	1	1	0	1	0	1	1	12	Good
	Yaksi et al. [111]	1	1	0	1	1	1	1	1	1	0	1	1	0	1	11	Good
	Guidance for Assessing the Quality of Observational Cohort and Cross-Sectional Studies
	#1. Research question
	Did the authors describe their goal in conducting this research? Is it easy to understand what they were looking to find? This issue is important for any scientific paper of any type. Higher quality scientific research explicitly defines a research question.
	#2-3. Study population
	Did the authors describe the group of people from which the study participants were selected or recruited, using demographics, location, and time period? If you were to conduct this study again, would you know who to recruit, from where, and from what time period? Is the cohort population free of the outcomes of interest at the time they were recruited?
	An example would be men over 40 years old with type 2 diabetes who began seeking medical care at Phoenix Good Samaritan Hospital between January 1, 1990 and December 31, 1994. In this example, the population is clearly described as: (1) who (men over 40 years old with type 2 diabetes); (2) where (Phoenix Good Samaritan Hospital); and (3) when (between January 1, 1990 and December 31, 1994). Anoth…
	In cohort studies, it is crucial that the population at baseline is free of the outcome of interest. For example, the nurses' population above would be an appropriate group in which to study incident coronary disease. This information is usually found either in descriptions of population recruitment, definitions of variables, or inclusion/exclusion criteria.
	You may need to look at prior papers on methods in order to make the assessment for this question. Those papers are usually in the reference list.
	If fewer than 50% of eligible persons participated in the study, then there is concern that the study population does not adequately represent the target population. This increases the risk of bias.
	#4. Groups recruited from the same population and uniform eligibility criteria
	Were the inclusion and exclusion criteria developed prior to recruitment or selection of the study population? Were the same underlying criteria used for all of the subjects involved? This issue is related to the description of the study population, above, and you may find the information for both of these questions in the same section of the paper.
	Most cohort studies begin with the selection of the cohort; participants in this cohort are then measured or evaluated to determine their exposure status. However, some cohort studies may recruit or select exposed participants in a different time or place than unexposed participants, especially retrospective cohort studies–which is when data are obtained from the past (retrospectively), but the a…
	However, the women nurses described in the question above were selected based on the same inclusion/exclusion criteria, so that example would get a "yes."
	#5. Sample size justification
	Did the authors present their reasons for selecting or recruiting the number of people included or analyzed? Do they note or discuss the statistical power of the study? This question is about whether or not the study had enough participants to detect an association if one truly existed.
	A paragraph in the methods section of the article may explain the sample size needed to detect a hypothesized difference in outcomes. You may also find a discussion of power in the discussion section (such as the study had 85 percent power to detect a 20 percent increase in the rate of an outcome of interest, with a 2-sided alpha of 0.05). Sometimes estimates of variance and/or estimates of effec…
	However, observational cohort studies often do not report anything about power or sample sizes because the analyses are exploratory in nature. In this case, the answer would be "no." This is not a "fatal flaw." It just may indicate that attention was not paid to whether the study was sufficiently sized to answer a prespecified question–i.e., it may have been an exploratory, hypothesis-generating …
	#6. Exposure assessed prior to outcome measurement
	This question is important because, in order to determine whether an exposure causes an outcome, the exposure must come before the outcome.
	For some prospective cohort studies, the investigator enrolls the cohort and then determines the exposure status of various members of the cohort (large epidemiological studies like Framingham used this approach). However, for other cohort studies, the cohort is selected based on its exposure status, as in the example above of depressed diabetic men (the exposure being depression). Other examples…
	With either of these types of cohort studies, the cohort is followed forward in time (i.e., prospectively) to assess the outcomes that occurred in the exposed members compared to nonexposed members of the cohort. Therefore, you begin the study in the present by looking at groups that were exposed (or not) to some biological or behavioral factor, intervention, etc., and then you follow them forwar…
	For retrospective cohort studies, the same principal applies. The difference is that, rather than identifying a cohort in the present and following them forward in time, the investigators go back in time (i.e., retrospectively) and select a cohort based on their exposure status in the past and then follow them forward to assess the outcomes that occurred in the exposed and nonexposed cohort membe…
	Sometimes cross-sectional studies are conducted (or cross-sectional analyses of cohort-study data), where the exposures and outcomes are measured during the same timeframe. As a result, cross-sectional analyses provide weaker evidence than regular cohort studies regarding a potential causal relationship between exposures and outcomes. For cross-sectional analyses, the answer to Question 6 should …
	#7. Sufficient timeframe to see an effect
	Did the study allow enough time for a sufficient number of outcomes to occur or be observed, or enough time for an exposure to have a biological effect on an outcome? In the examples given above, if clinical depression has a biological effect on increasing risk for CVD, such an effect may take years. In the other example, if higher dietary sodium increases BP, a short timeframe may be sufficient …
	The issue of timeframe is important to enable meaningful analysis of the relationships between exposures and outcomes to be conducted. This often requires at least several years, especially when looking at health outcomes, but it depends on the research question and outcomes being examined.
	Cross-sectional analyses allow no time to see an effect, since the exposures and outcomes are assessed at the same time, so those would get a "no" response.
	#8. Different levels of the exposure of interest
	If the exposure can be defined as a range (examples: drug dosage, amount of physical activity, amount of sodium consumed), were multiple categories of that exposure assessed? (for example, for drugs: not on the medication, on a low dose, medium dose, high dose; for dietary sodium, higher than average U.S. consumption, lower than recommended consumption, between the two). Sometimes discrete catego…
	In any case, studying different levels of exposure (where possible) enables investigators to assess trends or dose-response relationships between exposures and outcomes–e.g., the higher the exposure, the greater the rate of the health outcome. The presence of trends or dose-response relationships lends credibility to the hypothesis of causality between exposure and outcome.
	For some exposures, however, this question may not be applicable (e.g., the exposure may be a dichotomous variable like living in a rural setting versus an urban setting, or vaccinated/not vaccinated with a one-time vaccine). If there are only two possible exposures (yes/no), then this question should be given an "NA," and it should not count negatively towards the quality rating.
	#9. Exposure measures and assessment
	Were the exposure measures defined in detail? Were the tools or methods used to measure exposure accurate and reliable–for example, have they been validated or are they objective? This issue is important as it influences confidence in the reported exposures. When exposures are measured with less accuracy or validity, it is harder to see an association between exposure and outcome even if one exis…
	For example, retrospective self-report of dietary salt intake is not as valid and reliable as prospectively using a standardized dietary log plus testing participants' urine for sodium content. Another example is measurement of BP, where there may be quite a difference between usual care, where clinicians measure BP however it is done in their practice setting (which can vary considerably), and u…
	Here is a final example that illustrates the point about why it is important to assess exposures consistently across all groups: If people with higher BP (exposed cohort) are seen by their providers more frequently than those without elevated BP (nonexposed group), it also increases the chances of detecting and documenting changes in health outcomes, including CVD-related events. Therefore, it ma…
	#10. Repeated exposure assessment
	Was the exposure for each person measured more than once during the course of the study period? Multiple measurements with the same result increase our confidence that the exposure status was correctly classified. Also, multiple measurements enable investigators to look at changes in exposure over time, for example, people who ate high dietary sodium throughout the followup period, compared to th…
	#11. Outcome measures
	Were the outcomes defined in detail? Were the tools or methods for measuring outcomes accurate and reliable–for example, have they been validated or are they objective? This issue is important because it influences confidence in the validity of study results. Also important is whether the outcomes were assessed in the same manner within groups and between groups.
	An example of an outcome measure that is objective, accurate, and reliable is death–the outcome measured with more accuracy than any other. But even with a measure as objective as death, there can be differences in the accuracy and reliability of how death was assessed by the investigators. Did they base it on an autopsy report, death certificate, death registry, or report from a family member? A…
	Similar to the example in Question 9, results may be biased if one group (e.g., people with high BP) is seen more frequently than another group (people with normal BP) because more frequent encounters with the health care system increases the chances of outcomes being detected and documented.
	#12. Blinding of outcome assessors
	Blinding means that outcome assessors did not know whether the participant was exposed or unexposed. It is also sometimes called "masking." The objective is to look for evidence in the article that the person(s) assessing the outcome(s) for the study (for example, examining medical records to determine the outcomes that occurred in the exposed and comparison groups) is masked to the exposure stat…
	As you assess this criterion, think about whether it is likely that the person(s) doing the outcome assessment would know (or be able to figure out) the exposure status of the study participants. If the answer is no, then blinding is adequate. An example of adequate blinding of the outcome assessors is to create a separate committee, whose members were not involved in the care of the patient and …
	#13. Followup rate
	Higher overall followup rates are always better than lower followup rates, even though higher rates are expected in shorter studies, whereas lower overall followup rates are often seen in studies of longer duration. Usually, an acceptable overall followup rate is considered 80 percent or more of participants whose exposures were measured at baseline. However, this is just a general guideline. For…
	#14. Statistical analyses
	Were key potential confounding variables measured and adjusted for, such as by statistical adjustment for baseline differences? Logistic regression or other regression methods are often used to account for the influence of variables not of interest.
	This is a key issue in cohort studies, because statistical analyses need to control for potential confounders, in contrast to an RCT, where the randomization process controls for potential confounders. All key factors that may be associated both with the exposure of interest and the outcome–that are not of interest to the research question–should be controlled for in the analyses.
	For example, in a study of the relationship between cardiorespiratory fitness and CVD events (heart attacks and strokes), the study should control for age, BP, blood cholesterol, and body weight, because all of these factors are associated both with low fitness and with CVD events. Well-done cohort studies control for multiple potential confounders.
